# Supplementary material for: Revisiting inference for ARMA models: Improved fits and superior confidence intervals
Source: PLoS One. 2025 Oct 24;20(10):e0333993. doi: 10.1371/journal.pone.0333993 (PMC12551883; doi:10.1371/journal.pone.0333993)
Supplement: S3 File — All code used to run the simulations studies used in this article and supplement, zipped into a single file. (ZIP) [file pone.0333993.s003.zip]

Archive with 9 entries (8 files):
- scripts/
- scripts/sim_regressionTest.R
- scripts/sim_timing.R
- scripts/sim_MA1.R
- scripts/sim1_ARMA_results.R
- scripts/armaPython.py
- scripts/MA1Figs.R
- scripts/pythonComparison.R
- scripts/sim2_AICtable_consistency.R
