# Supplementary material for: Revisiting inference for ARMA models: Improved fits and superior confidence intervals
Source: PLoS One. 2025 Oct 24;20(10):e0333993. doi: 10.1371/journal.pone.0333993 (PMC12551883; doi:10.1371/journal.pone.0333993)
Supplement: S3 File — All code used to run the simulations studies used in this article and supplement, zipped into a single file. (ZIP) [file pone.0333993.s003.zip › scripts/sim_regressionTest.R]

# Set-up ------------------------------------------------------------------

library(batchtools)
library(data.table)
library(arima2)

if (package_version(packageVersion('arima2')) < package_version('3.2.0')) stop("Old version of arima2")

# This run level controls how long the computations will take. RUN_LEVEL == 0
# will enable the fast computation of only a few jobs, so that this script will
# not take longer than a minute. RUN_LEVEL \neq 0 will run the actual job,
# which takes ~TODO core hours to compute.
RUN_LEVEL <- 3

# Job Definition / Creation -----------------------------------------------

# Create experiment registry. This is a folder that will contain all of the
# final results, and is too large to be part of a paper submission. The
# most important information
if (RUN_LEVEL == 0) {
  reg <- makeExperimentRegistry(file.dir = 'sim_Regression_Test_R0', seed = 335109,
                                packages = 'arima2')
} else {
  reg <- makeExperimentRegistry(file.dir = 'sim1_Regression_Test', seed = 335109,
                                packages = 'arima2')
}


#' Sample ARMA Data
#'
#' A function that will sample random AR and MA coefficients as well as an
# intercept. The function will then  provide a single sample of the
# corresponding ARMA model
#
#' @param data argument that is required for batchtools experiments. Typically
#'    this would be input data that will be constant for all stochastic instances
#'    of the problem, but we don't use any constant input data in this case
#' @param job argument that is required for the batchtools experiment. This
#'    is an integer identifier that can identify the job that corresponds to the
#'    stochastic instance of this function.
#' @param n integer number of observations to draw from ARMA model
#' @param P integer number of AR parameters for ARMA model
#' @param Q integer number of MA parameters for ARMA model
#' @param ... Additional arguments required by batchtools.
#'
#' @noRd
#' @return A list containing the ARMA coefficients, and a single stochastic
#'    instance of the model.
sample_data <- function(data, job, P, Q, b, ...) {

  res <- list()  # A list for the output
  
  passed_check <- FALSE
  
  while (!passed_check) {
    
    coefs <- sample_ARMA_coef(
      order = c(P, Q), Mod_bounds = c(0.1, 0.9), 
      min_inv_root_dist = 0.25
    ) |> round(2)
    
    ar_check <- arima2:::.arCheck(
      coefs[grepl("^ar[[:digit:]]+", names(coefs))], 
      Mod_bounds = c(0.1, 0.9)
    )
    
    ma_check <- arima2:::.maCheck(
      coefs[grepl("^ma[[:digit:]]+", names(coefs))], 
      Mod_bounds = c(0.1, 0.9)
    )
    
    passed_check <- ar_check && ma_check
  }
  
  # Sampling ARMA coefficients with required bounds, function part of arima2 package
  # coefs <- sample_ARMA_coef(order = c(P, Q), Mod_bounds = c(0.1, 0.9), min_inv_root_dist = 0.1)
  intercept <- rnorm(1, sd = 100) |> round(1)

  # Get the sampled coefficients, save them in the return list (res)
  res$ars <- coefs[grepl("^ar[[:digit:]]+", names(coefs))]
  res$mas <- coefs[grepl("^ma[[:digit:]]+", names(coefs))]
  res$intercept <- intercept
  res$b <- b

  res
}

# Here we add the problem to the experiment. Each job will first run the code
# defined in the problem before running any algorithms that are also part of
# the experiment.
addProblem(name = 'genArimaData', fun = sample_data, seed = 784471)

statsArima <- function(data, job, instance, n = 50, alpha = 0.05, n_reps = 200, ...) {

  # Keep track of failures
  arma_failure <- 0
  armax_failure <- 0

  # Get the number of AR / MA parameters
  P <- length(instance$ars)
  Q <- length(instance$mas)
  
  # Keeping track of successes
  n_reject_chisq <- 0
  n_reject_t <- 0
  n_tests <- 0

  for (j in 1:n_reps) {

    mle_failure <- FALSE

    t_reg = (1:n)/n
    
    sim_x <- instance$intercept + instance$b * t_reg + arima.sim(
      n = n,
      model = list(ar = instance$ars, ma = instance$mas)
    )

    arma <- tryCatch(
      stats::arima(sim_x, order = c(P, 0, Q), SSinit = "Rossignol2011"),
      error = function(e) list(ERROR = TRUE, loglik = -Inf)
    )
    
    if (!is.null(arma$ERROR)) {
      arma <- tryCatch(
        stats::arima(
          sim_x, order = c(P, 0, Q), 
          SSinit = "Rossignol2011", method = "ML"
        ),
        error = function(e) list(ERROR = TRUE, loglik = -Inf)
      )
      
      if (!is.null(arma$ERROR)) {
        arma_failure <- TRUE
        n_arma_failures <- n_mle_failures + 1
      }
    }
    
    armax <- tryCatch(
      stats::arima(sim_x, order = c(P, 0, Q), SSinit = "Rossignol2011", xreg = t_reg),
      error = function(e) list(ERROR = TRUE, loglik = -Inf)
    )
    
    if (!is.null(armax$ERROR)) {
      armax <- tryCatch(
        stats::arima(
          sim_x, order = c(P, 0, Q), 
          SSinit = "Rossignol2011", method = "ML", xreg = t_reg
        ),
        error = function(e) list(ERROR = TRUE, loglik = -Inf)
      )
      
      if (!is.null(armax$ERROR)) {
        armax_failure <- TRUE
        n_armax_failures <- n_mle_failures + 1
      }
    }

    if (!armax_failure && !arma_failure) {
      n_tests <- n_tests + 1
      chisq_statistic <- 2 * (armax$loglik - arma$loglik)

            
      chisq_pval <- pchisq(chisq_statistic, df = 1, lower.tail = FALSE)
      t_pval <- 2 * pt(
        abs(armax$coef['t_reg']) / sqrt(diag(armax$var.coef)['t_reg']), 
        lower.tail = FALSE, df = n - P - Q - 2
      )
      
      
      n_reject_chisq <- ifelse(
        chisq_pval < alpha, n_reject_chisq + 1, n_reject_chisq
      )
      
      n_reject_t <- ifelse(t_pval < alpha, n_reject_t + 1, n_reject_t)
    }
  }  # end j loop

  c(
    'n_tests' = n_tests,
    'n_reject_t' = n_reject_t,
    'n_reject_chisq' = n_reject_chisq,
    'b' = instance$b,
    'intercept' = instance$intercept,
    'ar1' = instance$ars[1],
    'ar2' = instance$ars[2],
    'ma1' = instance$mas[1],
    'ma2' = instance$mas[2]
  )
}

Arima2 <- function(data, job, instance, n = 50, alpha = 0.05, n_reps = 200, ...) {
  
  # Keep track of failures
  arma_failure <- 0
  armax_failure <- 0
  
  # Get the number of AR / MA parameters
  P <- length(instance$ars)
  Q <- length(instance$mas)
  
  # Keeping track of successes
  n_reject_chisq <- 0
  n_reject_t <- 0
  n_tests <- 0
  
  for (j in 1:n_reps) {
    
    mle_failure <- FALSE
    
    t_reg = (1:n)/n
    
    sim_x <- instance$intercept + instance$b * t_reg + arima.sim(
      n = n,
      model = list(ar = instance$ars, ma = instance$mas)
    )
    
    arma <- tryCatch(
      arima2::arima(sim_x, order = c(P, 0, Q), SSinit = "Rossignol2011"),
      error = function(e) list(ERROR = TRUE, loglik = -Inf)
    )
    
    if (!is.null(arma$ERROR)) {
      arma <- tryCatch(
        arima2::arima(
          sim_x, order = c(P, 0, Q), 
          SSinit = "Rossignol2011", method = "ML"
        ),
        error = function(e) list(ERROR = TRUE, loglik = -Inf)
      )
      
      if (!is.null(arma$ERROR)) {
        arma_failure <- TRUE
        n_arma_failures <- n_mle_failures + 1
      }
    }
    
    armax <- tryCatch(
      arima2::arima(sim_x, order = c(P, 0, Q), SSinit = "Rossignol2011", xreg = t_reg),
      error = function(e) list(ERROR = TRUE, loglik = -Inf)
    )
    
    if (!is.null(armax$ERROR)) {
      armax <- tryCatch(
        arima2::arima(
          sim_x, order = c(P, 0, Q), 
          SSinit = "Rossignol2011", method = "ML", xreg = t_reg
        ),
        error = function(e) list(ERROR = TRUE, loglik = -Inf)
      )
      
      if (!is.null(armax$ERROR)) {
        armax_failure <- TRUE
        n_armax_failures <- n_mle_failures + 1
      }
    }
    
    if (!armax_failure && !arma_failure) {
      n_tests <- n_tests + 1
      chisq_statistic <- 2 * (armax$loglik - arma$loglik)
      
      
      chisq_pval <- pchisq(chisq_statistic, df = 1, lower.tail = FALSE)
      t_pval <- 2 * pt(
        abs(armax$coef['t_reg']) / sqrt(diag(armax$var.coef)['t_reg']), 
        lower.tail = FALSE, df = n - P - Q - 2
      )
      
      
      n_reject_chisq <- ifelse(
        chisq_pval < alpha, n_reject_chisq + 1, n_reject_chisq
      )
      
      n_reject_t <- ifelse(t_pval < alpha, n_reject_t + 1, n_reject_t)
    }
  }  # end j loop
  
  c(
    'n_tests' = n_tests,
    'n_reject_t' = n_reject_t,
    'n_reject_chisq' = n_reject_chisq,
    'b' = instance$b,
    'intercept' = instance$intercept,
    'ar1' = instance$ars[1],
    'ar2' = instance$ars[2],
    'ma1' = instance$mas[1],
    'ma2' = instance$mas[2]
  )
}

# Add both algorithms to the experiment. Notably, by having a single problem
# with fixed seed and two different algorithms, the input data is the same for
# both algorithms. That is, the generating coefficients and simulated data used
# as input will be the exact same for the statsArima algorithm as it is for the
# Arima2 algorithm, allowing for direct comparison. This is the primary
# motivation for creating two separate functions, rather than a single function.
addAlgorithm(name = 'statsArima', fun = statsArima)
addAlgorithm(name = 'Arima2', fun = Arima2)

# Create a list of parameters used to generate the data. Here we don't specify
# parameters for the algorithms, as we fix the confidence level (alpha = 0.05)
# and the number of replications for confidence interval evaluation
# (n_reps = 100).
if (RUN_LEVEL == 0) {
  pdes <- list('genArimaData' = CJ(P = 1, Q = 1, n = c(50)))

  # Add the complete experiment to the registry
  addExperiments(prob.designs = pdes, repls = 3)
} else {
  pdes <- list(
    'genArimaData' = CJ(P = 2, Q = 2, b = c(0, 1, 2, 3, 5))
  )

  # Add the complete experiment to the registry
  addExperiments(prob.designs = pdes, repls = 1000)
}

# Submit Jobs -------------------------------------------------------------

resources1 <- list(account = 'jeswheel1', walltime = '30:00',   memory = '1000m', ncpus = 1)

if (RUN_LEVEL == 0) {
  submitJobs()  # Defaults to submitting all jobs.
} else {
  submitJobs(data.table(job.id = 1:5000, chunk = 1:500), resources = resources1)
  submitJobs(data.table(job.id = 5001:10000, chunk = 1:1000), resources = resources1)
}

# Load Results ------------------------------------------------------------

waitForJobs()

# Once all of the jobs have been submitted, one simply needs to wait until
# each job completes. Once this is done, the final results can be loaded
# as follows:

results <- unwrap(reduceResultsDataTable())
pars <- unwrap(getJobPars())
tab <- ijoin(pars, results)

if (RUN_LEVEL == 0) {
  saveRDS(tab, '../data/sim_regressionTest_RL0.rds')
} else {
  saveRDS(tab, '../data/sim_regressionTest.rds')
}
