# Supplementary material for: Revisiting inference for ARMA models: Improved fits and superior confidence intervals
Source: PLoS One. 2025 Oct 24;20(10):e0333993. doi: 10.1371/journal.pone.0333993 (PMC12551883; doi:10.1371/journal.pone.0333993)
Supplement: S3 File — All code used to run the simulations studies used in this article and supplement, zipped into a single file. (ZIP) [file pone.0333993.s003.zip › scripts/sim_MA1.R]

# The code in this file was used to generate the data file:
# ../data/sim_MA1_results.rds.
#
# This script uses the batchtools package to submit a large number of jobs to a
# computing cluster. This enables the fast computation of a large number of
# moderately computationally expensive jobs.
#
# This script doesn't take long to finish because it only requires fitting an
# MA1 model to small datasets, which is very fast to do even when using the
# multi-start algorithm.
#
# Please see https://cran.r-project.org/web/packages/batchtools/vignettes/batchtools.html
# for more details on the use of batchtools.

# Set-up ------------------------------------------------------------------

library(batchtools)
library(data.table)
library(arima2)

if (package_version(packageVersion('arima2')) < package_version('3.2.0')) stop("Old version of arima2")

# This run level controls how long the computations will take. RUN_LEVEL == 0
# will enable the fast computation of only a few jobs, so that this script will
# not take longer than a minute. RUN_LEVEL \neq 0 will run the actual job,
# which takes ~1707 core hours to compute.
RUN_LEVEL <- 3

# Job Definition / Creation -----------------------------------------------

# Create experiment registry. This is a folder that will contain all of the
# final results, and is too large to be part of a paper submission. The
# most important information
if (RUN_LEVEL == 0) {
  reg <- makeExperimentRegistry(file.dir = 'sim_MA1_RL0', seed = 100000,
                                packages = 'arima2')
} else {
  reg <- makeExperimentRegistry(file.dir = 'sim_MA1', seed = 100000,
                                packages = 'arima2')
}


#' Sample ARMA Data
#'
#' A function that will sample random AR and MA coefficients as well as an
# intercept. The function will then  provide a single sample of the
# corresponding ARMA model
#
#' @param data argument that is required for batchtools experiments. Typically
#'    this would be input data that will be constant for all stochastic instances
#'    of the problem, but we don't use any constant input data in this case
#' @param job argument that is required for the batchtools experiment. This
#'    is an integer identifier that can identify the job that corresponds to the
#'    stochastic instance of this function.
#' @param n integer number of observations to draw from ARMA model
#' @param P integer number of AR parameters for ARMA model
#' @param Q integer number of MA parameters for ARMA model
#' @param ... Additional arguments required by batchtools.
#'
#' @noRd
#' @return A list containing the ARMA coefficients, and a single stochastic
#'    instance of the model.
sample_data <- function(data, job, n, P, Q, ...) {

  res <- list()

  coefs <- sample_ARMA_coef(
    order = c(P, Q), Mod_bounds = c(0.1, 0.9), min_inv_root_dist = 0.1
  ) |> round(digits = 2)

  res$ars <- coefs[grepl("^ar[[:digit:]]+", names(coefs))]
  res$mas <- coefs[grepl("^ma[[:digit:]]+", names(coefs))]

  res$x <- arima.sim(
    n = n,
    model = list(ma = res$mas)
  )

  res
}

# Here we add the problem to the experiment. Each job will first run the code
# defined in the problem before running any algorithms that are also part of
# the experiment.
addProblem(name = 'genArimaData', fun = sample_data, seed = 50000)

checkImprove <- function(data, job, instance, ...) {

  arma2_fit <- tryCatch(
    arima2::arima(
      instance$x, order = c(0, 0, 1), SSinit = 'Rossignol2011', max_inv_root = 0.99,
      max_repeats = 10, include.mean = FALSE
      ),
    error = function(e) list(num_starts = 0, coef = c('ma1' = 0))
  )

  c('num_starts' = arma2_fit$num_starts, 'll_improve' = ifelse(arma2_fit$num_starts > 10, arma2_fit$all_values[arma2_fit$num_starts] - arma2_fit$all_values[1], NA_real_), "truth" = instance$mas, "est" = arma2_fit$coef)
}

addAlgorithm(name = 'checkImprove', fun = checkImprove)

pdes <- list(
  'genArimaData' = CJ(P = 0, Q = 1, n = c(25, 50, 100)) |>
    dplyr::filter(P != 0 | Q != 0) |> dplyr::filter(Q == 0 | P == 0)
)

# Add the complete experiment to the registry
addExperiments(prob.designs = pdes, repls = 25000)

# Submit Jobs -------------------------------------------------------------

resources1 <- list(account = 'jeswheel1', walltime = '45:00', memory = '1000m', ncpus = 1)
# resources1$chunks.as.arrayjobs = TRUE

submitJobs(data.table(job.id = 1:75000, chunk = 1:500), resources = resources1)

# Load Results ------------------------------------------------------------

waitForJobs()

# Once all of the jobs have been submitted, one simply needs to wait until
# each job completes. Once this is done, the final results can be loaded
# as follows:

results <- unwrap(reduceResultsDataTable())
pars <- unwrap(getJobPars())
tab <- ijoin(pars, results)

saveRDS(tab, '../data/sim_MA1_results.rds')
