# Supplementary material for: Revisiting inference for ARMA models: Improved fits and superior confidence intervals
Source: PLoS One. 2025 Oct 24;20(10):e0333993. doi: 10.1371/journal.pone.0333993 (PMC12551883; doi:10.1371/journal.pone.0333993)
Supplement: S3 File — All code used to run the simulations studies used in this article and supplement, zipped into a single file. (ZIP) [file pone.0333993.s003.zip › scripts/sim1_ARMA_results.R]

# The code in this file was used to generate the data file:
# ../data/sim1_ARMA_results.rds.
#
# This script uses the batchtools package to submit a large number of jobs to a
# computing cluster. This enables the fast computation of a large number of
# moderately computationally expensive jobs.
#
# The script creates 36,000 unique ARMA models, and a single unique dataset
# for each model. Each dataset is then fit using either stats::arima, or
# arima2::arima to obtain the MLE. The arima2::arima function considers two
# unique parameter initialization strategies, init_method = "DL" and
# init_method = "UnifRoots", as described in the function documentation.
#
# 100 new datasets are then simulated from the fitted models (100 for both
# fitting procedures). Models are refit to the simulations to check confidence
# interval performance. Because we also test profile likelihood confidence
# intervals, we fit each model by fixing each parameter at the truth, requiring
# fitting multiple models for each simulated dataset. In total, this script
# requires fitting more than 32 million models to simulated data (36000 models,
# 3 fitting procedures, 100 models for confidence intervals, 3+ models required
# to obtained profile likelihood confidence intervals.)
#
# The computations done in this file require thousands of core hours to finish
# running. Smaller versions of the code can be ran by modifying the RUN_LEVEL
# object to have a value less than 3.
#
# Please see https://cran.r-project.org/web/packages/batchtools/vignettes/batchtools.html
# for more details on the use of batchtools.

# Set-up ------------------------------------------------------------------

library(batchtools)
library(data.table)
library(arima2)

if (package_version(packageVersion('arima2')) < package_version('3.4.0')) stop("Old version of arima2")

# This run level controls how long the computations will take. RUN_LEVEL == 0
# will enable the fast computation of only a few jobs, so that this script will
# not take longer than a minute. RUN_LEVEL \neq 0 will run the actual job,
# which takes ~TODO core hours to compute.
RUN_LEVEL <- 3

# Job Definition / Creation -----------------------------------------------

# Create experiment registry. This is a folder that will contain all of the
# final results, and is too large to be part of a paper submission. The
# most important information
if (RUN_LEVEL == 0) {
  reg <- makeExperimentRegistry(file.dir = 'sim1_ARMA_results_RL0', seed = 335109,
                                packages = 'arima2')
} else {
  reg <- makeExperimentRegistry(file.dir = 'sim1_ARMA', seed = 335109,
                                packages = 'arima2')
}


#' Sample ARMA Data
#'
#' A function that will sample random AR and MA coefficients as well as an
# intercept. The function will then  provide a single sample of the
# corresponding ARMA model
#
#' @param data argument that is required for batchtools experiments. Typically
#'    this would be input data that will be constant for all stochastic instances
#'    of the problem, but we don't use any constant input data in this case
#' @param job argument that is required for the batchtools experiment. This
#'    is an integer identifier that can identify the job that corresponds to the
#'    stochastic instance of this function.
#' @param n integer number of observations to draw from ARMA model
#' @param P integer number of AR parameters for ARMA model
#' @param Q integer number of MA parameters for ARMA model
#' @param ... Additional arguments required by batchtools.
#'
#' @noRd
#' @return A list containing the ARMA coefficients, and a single stochastic
#'    instance of the model.
sample_data <- function(data, job, n, P, Q, ...) {

  res <- list()  # A list for the output

  # Sampling ARMA coefficients with required bounds, function part of arima2 package
  coefs <- sample_ARMA_coef(order = c(P, Q), Mod_bounds = c(0.1, 0.9), min_inv_root_dist = 0.1)
  intercept <- rnorm(1, sd = 100)

  # Get the sampled coefficients, save them in the return list (res)
  res$ars <- coefs[grepl("^ar[[:digit:]]+", names(coefs))]
  res$mas <- coefs[grepl("^ma[[:digit:]]+", names(coefs))]
  res$intercept <- intercept

  # Simulate a single dataset using these values
  res$x <- intercept + arima.sim(
    n = n,
    model = list(ar = res$ars, ma = res$mas)
  )

  res
}

# Here we add the problem to the experiment. Each job will first run the code
# defined in the problem before running any algorithms that are also part of
# the experiment.
addProblem(name = 'genArimaData', fun = sample_data, seed = 784471)

#' Stats ARIMA
#'
#' This function is used to evaluate the performance of the stats::arima
#' function on simulated ARMA models. The function obtains an MLE, and also
#' an estimate of the nominal coverage of confidence intervals for this
#' estimate. The function also obtains summary information about the AR and MA
#' polynomial roots of both the generating ARMA model, and the model with
#' model parameters set to the output of the stats::arima function.
#'
#' @param data Argument required by the batchtools package
#' @param job integer job identifier required by the batchtools package
#' @param instance The instance represents the output of the current problem
#' @param alpha significance level for testing nominal confidence interval
#'    coverage
#' @param n_reps Integer that represents how many new datasets will be generated
#'    for each of the generating parameter values; these new datasets are used
#'    to evaluate the nominal coverage of the confidence intervals.
#' @param ... additional arguments required by the batchtools package
#'
#' @noRd
#' @return vector containing the log-likelihood at the estimated parameter value,
#'    as well as some statistics that describe the AR and MA polynomials that
#'    correspond to both the generating model and the estimated model.
#'    Additionally, a proportion of confidence intervals that contain the
#'    generating parameter set.
statsArima <- function(data, job, instance, alpha = 0.05, n_reps = 100, ...) {

  # Keep track of failures
  arma_failure <- 0

  # Get the number of AR / MA parameters
  P <- length(instance$ars)
  Q <- length(instance$mas)

  # Bonferroni adjusted significance levels
  sig_level <- alpha / (P + Q + 1)

  # Used to get the AR and MA roots of the generating model, if desired.
  gen_coefs <- c(instance$ars, instance$mas, 'intercept' = instance$intercept)
  gen_model <- stats::arima(instance$x, order = c(P, 0, Q), fixed = gen_coefs)

  # Calculate the inverse roots
  gen_inv_ar_roots <- ifelse(P > 0, 1 / arima2::ARMApolyroots(gen_model), NA_real_)
  gen_inv_ma_roots <- ifelse(Q > 0, 1 / arima2::ARMApolyroots(gen_model, type = 'MA'), NA_real_)

  # Keeping track of successes
  n_covered <- 0
  n_covered_prof <- 0
  n_mle_failures <- 0
  n_prof_failures <- 0

  # Try to fit stats::arima using CSS-ML
  armaMLE <- tryCatch(
    stats::arima(instance$x, order = c(P, 0, Q), SSinit = 'Rossignol2011'),
    error = function(e) list(ERROR = TRUE)
  )

  # Most times it fails it's because CSS is non-causal initialization, so
  # try initializing at origin, which is default of method = "ML"
  if (!is.null(armaMLE$ERROR)) {
    armaMLE <- tryCatch(
      stats::arima(
        instance$x, order = c(P, 0, Q), method = "ML",
        SSinit = "Rossignol2011"
      ),
      error = function(e) list(ERROR = TRUE)
    )
  }

  if (!is.null(armaMLE$ERROR)) {  # Check for failure
    arma_failure <- 1
  } else {  # If no failure, calculate roots.
    inv_ar_roots <- ifelse(P > 0, 1 / ARMApolyroots(armaMLE), NA_real_)
    inv_ma_roots <- ifelse(Q > 0, 1 / ARMApolyroots(armaMLE, type = 'MA'), NA_real_)
    inv_root_dist <- ifelse(Q > 0 && P > 0, min(Mod(outer(inv_ar_roots, inv_ma_roots, FUN = '-'))), NA_real_)
  }

  ### Now test confidence intervals
  for (j in 1:n_reps) {

    mle_failure <- FALSE

    sim_x <- instance$intercept + arima.sim(
      n = length(instance$x),
      model = list(ar = instance$ars, ma = instance$mas)
    )

    armaCI <- tryCatch(
      stats::arima(sim_x, order = c(P, 0, Q), SSinit = "Rossignol2011"),
      error = function(e) list(ERROR = TRUE)
    )

    # If the 'CSS-ML' approach throws error, try just 'ML'
    if (!is.null(armaCI$ERROR)) {
      armaCI <- tryCatch(
        stats::arima(
          sim_x, order = c(P, 0, Q), method = 'ML',
          SSinit = "Rossignol2011"
        ),
        error = function(e) list(ERROR = TRUE)
      )

      # If ML is still an error, return a 1 for arma_failure
      if (!is.null(armaCI$ERROR)) {
        mle_failure <- TRUE
        n_mle_failures <- n_mle_failures + 1
      }
    }

    if (!mle_failure) {
      fitted_coefs <- coef(armaCI)

      ## First conduct the profile likelihood
      all_par_in_CI <- TRUE

      # Loop through all parameters, and calculate value of profile likelihood
      # at the generating parameter to see if it fall is the confidence
      # region (MLE - l_p(par) < chi^2_{1, alpha} / 2)
      for (par in 1:(P + Q + 1)) {

        # Fit everything but the par'th parameter
        inits <- rep(NA_real_, P + Q + 1)
        inits[par] <- gen_coefs[par]

        # Fit the model, fixing only one of the params at it's generaing val
        arma_prof <- tryCatch(
          # Warnings come from trying to transform pars when it can't
          # Here we use arima2 rather than stats::arima because stats::arima
          # has occasional bug when fixed is provided (details provided
          # elsewhere).
          suppressWarnings(arima2::arima(
            sim_x, order = c(P, 0L, Q),
            fixed = inits,  # All NAs except for par'th parameter
            SSinit = 'Rossignol2011',
            max_iters = 1
          )),
          error = function(e) list(ERROR = TRUE)
        )

        if (!is.null(arma_prof$ERROR)) {
          # Fit the model, fixing only one of the params at it's generaing val
          arma_prof <- tryCatch(
            # Warnings come from trying to transform pars when it can't
            suppressWarnings(arima2::arima(
              sim_x, order = c(P, 0L, Q),
              fixed = inits,  # All NAs except for par'th parameter
              SSinit = 'Rossignol2011',
              method = 'ML',
              max_iters = 1
            )),
            error = function(e) list(ERROR = TRUE)
          )
        }

        if (!is.null(arma_prof$ERROR)) {  # If there was failure, no coverage
          n_prof_failures <- n_prof_failures + 1
          all_par_in_CI <- FALSE
          break
        } else {
          # Check if outside profile confidence interval
          if (armaCI$loglik - arma_prof$loglik > qchisq(1 - sig_level, 1) / 2) {
            all_par_in_CI <- FALSE
            break
          }
        }
      }  # End of par loop

      if (all_par_in_CI) n_covered_prof <- n_covered_prof + 1

      vars <- tryCatch(
        sqrt(diag(armaCI$var.coef)),
        error = function(e) c(-Inf)
      )

      if (any(is.na(vars) | vars < 0)) {  # negative or missing standard errors.
        next
      } else {
        half_width <- qnorm(1 - sig_level / 2) * vars
        low <- fitted_coefs - half_width
        high <- fitted_coefs + half_width

        n_covered <- n_covered + all(gen_coefs <= high & gen_coefs >= low)
      }
    }  # not MLE error

  }  # end j loop

  c(
    'll' = ifelse(arma_failure == 0, armaMLE$loglik, NA_real_),
    'err' = arma_failure,
    'num_restarts' = 1,
    'n_covered' = n_covered,
    'n_prof_covered' = n_covered_prof,
    'n_mle_failures' = n_mle_failures,
    'n_prof_failures' = n_prof_failures,
    'gen_inv_root_dist' =  min(Mod(outer(gen_inv_ar_roots, gen_inv_ma_roots, FUN = '-'))),
    'gen_max_root_ar' = max(Mod(gen_inv_ar_roots)),
    'gen_max_root_ma' = max(Mod(gen_inv_ma_roots)),
    'mle_max_root_ar' = ifelse(arma_failure == 0, max(Mod(inv_ar_roots)), NA_real_),
    'mle_max_root_ma' = ifelse(arma_failure == 0, max(Mod(inv_ma_roots)), NA_real_),
    'mle_inv_root_dist' = ifelse(arma_failure == 0, inv_root_dist, NA_real_)
  )
}

#' arima2 ARIMA: multiple parameter initializations
#'
#' This function is used to evaluate the performance of the arima2::arima
#' function on simulated ARMA models. The function obtains an MLE, and also
#' an estimate of the nominal coverage of confidence intervals for this
#' estimate. The function also obtains summary information about the AR and MA
#' polynomial roots of both the generating ARMA model, and the model with
#' model parameters set to the output of the arima2::arima function.
#'
#' @param data Argument required by the batchtools package
#' @param job integer job identifier required by the batchtools package
#' @param instance The instance represents the output of the current problem
#' @param alpha significance level for testing nominal confidence interval
#'    coverage
#' @param n_reps Integer that represents how many new datasets will be generated
#'    for each of the generating parameter values; these new datasets are used
#'    to evaluate the nominal coverage of the confidence intervals.
#' @param ... additional arguments required by the batchtools package
#'
#' @noRd
#' @return vector containing the log-likelihood at the estimated parameter value,
#'    as well as some statistics that describe the AR and MA polynomials that
#'    correspond to both the generating model and the estimated model.
#'    Additionally, a proportion of confidence intervals that contain the
#'    generating parameter set.
Arima2 <- function(data, job, instance, alpha = 0.05, n_reps = 100, init_method, ...) {

  # Keep track of failures
  arma2_failure <- 0

  P <- length(instance$ars)
  Q <- length(instance$mas)
  sig_level <- alpha / (P + Q + 1)

  gen_coefs <- c(instance$ars, instance$mas, 'intercept' = instance$intercept)
  gen_model <- stats::arima(instance$x, order = c(P, 0, Q), fixed = gen_coefs)

  gen_inv_ar_roots <- ifelse(P > 0, 1 / arima2::ARMApolyroots(gen_model), NA_real_)
  gen_inv_ma_roots <- ifelse(Q > 0, 1 / arima2::ARMApolyroots(gen_model, type = 'MA'), NA_real_)

  n_covered <- 0
  n_covered_prof <- 0
  n_mle_failures <- 0
  n_prof_failures <- 0

  # Try to fit stats::arima using CSS-ML
  arma2MLE <- tryCatch(
    arima2::arima(instance$x, order = c(P, 0, Q), SSinit = 'Rossignol2011', init_method = init_method),
    error = function(e) list(ERROR = TRUE)
  )

  # Most times it fails it's because CSS is non-causal initialization, so
  # try initializing at origin
  if (!is.null(arma2MLE$ERROR)) {
    arma2MLE <- tryCatch(
      arima2::arima(
        instance$x, order = c(P, 0, Q), method = "ML",
        SSinit = "Rossignol2011", init_method = init_method
      ),
      error = function(e) list(ERROR = TRUE)
    )
  }

  if (!is.null(arma2MLE$ERROR)) {
    arma2_failure <- 1
  } else {
    inv_ar_roots <- ifelse(P > 0, 1 / ARMApolyroots(arma2MLE), NA_real_)
    inv_ma_roots <- ifelse(Q > 0, 1 / ARMApolyroots(arma2MLE, type = 'MA'), NA_real_)
    inv_root_dist <- ifelse(Q > 0 && P > 0, min(Mod(outer(inv_ar_roots, inv_ma_roots, FUN = '-'))), NA_real_)
  }

  ### Now confidence intervals
  for (j in 1:n_reps) {

    mle_failure <- FALSE

    sim_x <- instance$intercept + arima.sim(
      n = length(instance$x),
      model = list(ar = instance$ars, ma = instance$mas)
    )

    armaCI <- tryCatch(
      arima2::arima(
        sim_x, order = c(P, 0, Q), SSinit = "Rossignol2011",
        max_inv_root = 0.99, min_inv_root_dist = 0.01, init_method = init_method
      ),
      error = function(e) list(ERROR = TRUE)
    )

    # If the 'CSS-ML' approach throws error, try just 'ML'
    if (!is.null(armaCI$ERROR)) {
      armaCI <- tryCatch(
        arima2::arima(
          sim_x, order = c(P, 0, Q), method = 'ML',
          SSinit = "Rossignol2011",
          max_inv_root = 0.99, min_inv_root_dist = 0.01, init_method = init_method
        ),
        error = function(e) list(ERROR = TRUE)
      )

      # If ML is still an error, return a 1 for arma_failure
      if (!is.null(armaCI$ERROR)) {
        mle_failure <- TRUE
        n_mle_failures <- n_mle_failures + 1
      }
    }

    if (!mle_failure) {
      fitted_coefs <- coef(armaCI)

      ## First conduct the profile likelihood
      all_par_in_CI <- TRUE

      # Loop through all parameters, and calculate value of profile likelihood
      # at the generating parameter to see if it fall is the confidence
      # region (MLE - l_p(par) < chi^2_{1, alpha} / 2)
      for (par in 1:(P + Q + 1)) {

        # Fit everything but the par'th parameter
        inits <- rep(NA_real_, P + Q + 1)
        inits[par] <- gen_coefs[par]

        # Fit the model, fixing only one of the params at it's generaing val
        arma_prof <- tryCatch(
          # Warnings come from trying to transform pars when it can't
          suppressWarnings(arima2::arima(
            sim_x, order = c(P, 0L, Q),
            fixed = inits,  # All NAs except for par'th parameter
            SSinit = 'Rossignol2011',
            max_inv_root = 0.99, min_inv_root_dist = 0.01, init_method = init_method
          )),
          error = function(e) list(ERROR = TRUE)
        )

        if (!is.null(arma_prof$ERROR)) {
          # Fit the model, fixing only one of the params at it's generaing val
          arma_prof <- tryCatch(
            # Warnings come from trying to transform pars when it can't
            suppressWarnings(arima2::arima(
              sim_x, order = c(P, 0L, Q),
              fixed = inits,  # All NAs except for par'th parameter
              SSinit = 'Rossignol2011',
              method = 'ML',
              max_inv_root = 0.99, min_inv_root_dist = 0.01, init_method = init_method
            )),
            error = function(e) list(ERROR = TRUE)
          )
        }

        if (!is.null(arma_prof$ERROR)) {  # If there was failure, no coverage
          n_prof_failures <- n_prof_failures + 1
          all_par_in_CI <- FALSE
          break
        } else {
          # Check if outside profile confidence interval
          if (armaCI$loglik - arma_prof$loglik > qchisq(1 - sig_level, 1) / 2) {
            all_par_in_CI <- FALSE
            break
          }
        }
      }  # End of par loop

      if (all_par_in_CI) n_covered_prof <- n_covered_prof + 1

      vars <- tryCatch(
        sqrt(diag(armaCI$var.coef)),
        error = function(e) c(-Inf)
      )

      if (any(is.na(vars) | vars < 0)) {  # negative or missing standard errors.
        next
      } else {
        half_width <- qnorm(1 - sig_level / 2) * vars
        low <- fitted_coefs - half_width
        high <- fitted_coefs + half_width

        n_covered <- n_covered + all(gen_coefs <= high & gen_coefs >= low)
      }
    }  # not MLE error

  }  # end j loop

  c(
    'll' = ifelse(arma2_failure == 0, arma2MLE$loglik, NA_real_),
    'err' = arma2_failure,
    'num_restarts' = ifelse(arma2_failure == 0, arma2MLE$num_starts, NA_real_),
    'n_covered' = n_covered,
    'n_prof_covered' = n_covered_prof,
    'n_mle_failures' = n_mle_failures,
    'n_prof_failures' = n_prof_failures,
    'gen_inv_root_dist' =  min(Mod(outer(gen_inv_ar_roots, gen_inv_ma_roots, FUN = '-'))),
    'gen_max_root_ar' = max(Mod(gen_inv_ar_roots)),
    'gen_max_root_ma' = max(Mod(gen_inv_ma_roots)),
    'mle_max_root_ar' = ifelse(arma2_failure == 0, max(Mod(inv_ar_roots)), NA_real_),
    'mle_max_root_ma' = ifelse(arma2_failure == 0, max(Mod(inv_ma_roots)), NA_real_),
    'mle_inv_root_dist' = ifelse(arma2_failure == 0, inv_root_dist, NA_real_)
  )
}

# Add both algorithms to the experiment. Notably, by having a single problem
# with fixed seed and two different algorithms, the input data is the same for
# both algorithms. That is, the generating coefficients and simulated data used
# as input will be the exact same for the statsArima algorithm as it is for the
# Arima2 algorithm, allowing for direct comparison. This is the primary
# motivation for creating two separate functions, rather than a single function.
addAlgorithm(name = 'statsArima', fun = statsArima)
addAlgorithm(name = 'Arima2', fun = Arima2)

# Create a list of parameters used to generate the data. Here we don't specify
# parameters for the algorithms, as we fix the confidence level (alpha = 0.05)
# and the number of replications for confidence interval evaluation
# (n_reps = 100).
if (RUN_LEVEL == 0) {
  pdes <- list('genArimaData' = CJ(P = 1, Q = 1, n = c(50)))

  # Add the complete experiment to the registry
  addExperiments(prob.designs = pdes, repls = 3)
} else {
  pdes <- list(
    'genArimaData' = CJ(P = 1:3, Q = 1:3, n = c(50, 100, 500, 1000)) |>
      dplyr::filter(P != 0 | Q != 0)
  )
  ades <- list('Arima2' = CJ(init_method = c("DL", "UnifRoots")), statsArima = data.table())

  # Add the complete experiment to the registry
  # addExperiments(prob.designs = pdes, repls = 1000)
  addExperiments(prob.designs = pdes, repls = 1000, algo.designs = ades)
}

# Submit Jobs -------------------------------------------------------------

# In this section, I will submit all of the jobs to a computing cluster.
# In this case, not all jobs are created equal; jobs that use arima2::arima
# take much longer than the stats::arima jobs. Also, larger values of n
# correspond to longer times. The goal of the next section of code is then to
# split jobs up in a way that we give most of the resources to jobs that will
# take longer, rather than evenly splitting work between all jobs.

job_ids <- 1:(nrow(pdes$genArimaData) * 1000 * 2)
all_pars <- unwrap(getJobPars())

# Pick batch-sizes as factors of the number of jobs to run. The sizes were
# chosen based on preliminary results that estimate roughly how long each
# type of job might take.
ids1 <- all_pars |> dplyr::filter(algorithm == 'statsArima', n == 50)   |> dplyr::pull(job.id)  # 72 batches
ids2 <- all_pars |> dplyr::filter(algorithm == 'statsArima', n == 100)  |> dplyr::pull(job.id)  # 75 batches
ids3 <- all_pars |> dplyr::filter(algorithm == 'statsArima', n == 500)  |> dplyr::pull(job.id)  # 150 batches
ids4 <- all_pars |> dplyr::filter(algorithm == 'statsArima', n == 1000) |> dplyr::pull(job.id)  # 250 batches

ids5 <- all_pars |> dplyr::filter(algorithm == 'Arima2', n == 50)   |> dplyr::pull(job.id)  # 360 batches
ids6 <- all_pars |> dplyr::filter(algorithm == 'Arima2', n == 100)  |> dplyr::pull(job.id)  # 375 batches
ids7 <- all_pars |> dplyr::filter(algorithm == 'Arima2', n == 500)  |> dplyr::pull(job.id)  # 500 batches
ids8 <- all_pars |> dplyr::filter(algorithm == 'Arima2', n == 1000) |> dplyr::pull(job.id)  # 750 batches

if (RUN_LEVEL != 0 && length(setdiff(job_ids, c(ids1, ids2, ids3, ids4, ids5, ids6, ids7, ids8))) != 0) stop("Not all jobs are run")

# Lists containing information about how each jobs will be done. Here, we have
# set up out batchtools to run on a high-performance computing cluster.
# Even with many batches, the Arima2 jobs with n == 1000 can take a very long
# time. Note that for any fixed P, Q, this will fit roughly
# 100 * (P + Q + 1) ARMA models per job, so even though arima2 is relatively fast
# for fitting a single model, a batch of 12 Arima2 algorithm calls must fit a
# minimum of 3,600 ARMA models, each fit using multiple restarts, so this can
# take up to 90 minutes.
resources1 <- list(account = 'stats_dept1', walltime = '45:00',   memory = '1000m', ncpus = 1)
resources2 <- list(account = 'stats_dept1', walltime = '3:00:00', memory = '1000m', ncpus = 1)
resources3 <- list(account = 'stats_dept1', walltime = '4:00:00', memory = '1000m', ncpus = 1)

if (RUN_LEVEL == 0) {
  submitJobs()  # Defaults to submitting all jobs.
} else {
  submitJobs(data.table(job.id = ids1, chunk = 1:75),  resources = resources1)
  submitJobs(data.table(job.id = ids2, chunk = 1:100),  resources = resources1)
  submitJobs(data.table(job.id = ids3, chunk = 1:150), resources = resources1)
  submitJobs(data.table(job.id = ids4, chunk = 1:250), resources = resources1)
  submitJobs(data.table(job.id = ids5, chunk = 1:360), resources = resources2)
  submitJobs(data.table(job.id = ids6, chunk = 1:500), resources = resources2)
  submitJobs(data.table(job.id = ids7, chunk = 1:750), resources = resources3)
  submitJobs(data.table(job.id = ids8, chunk = 1:1000), resources = resources3)
}

# Load Results ------------------------------------------------------------

# waitForJobs()

# Once all of the jobs have been submitted, one simply needs to wait until
# each job completes. Once this is done, the final results can be loaded
# as follows:

# results <- unwrap(reduceResultsDataTable())
# pars <- unwrap(getJobPars())
# tab <- ijoin(pars, results)

# if (RUN_LEVEL == 0) {
#   saveRDS(tab, '../data/sim1_results_RL0.rds')
# } else {
#   saveRDS(tab, '../data/sim1_results.rds')
# }
