# Supplementary material for: Revisiting inference for ARMA models: Improved fits and superior confidence intervals
Source: PLoS One. 2025 Oct 24;20(10):e0333993. doi: 10.1371/journal.pone.0333993 (PMC12551883; doi:10.1371/journal.pone.0333993)
Supplement: S3 File — All code used to run the simulations studies used in this article and supplement, zipped into a single file. (ZIP) [file pone.0333993.s003.zip › scripts/armaPython.py]

import pandas as pd
from statsmodels.tsa.arima.model import ARIMA

# Load the CSV file into a pandas DataFrame
df = pd.read_csv("../data/sub_fits.csv")
df = df.drop("Unnamed: 0", axis=1)

# To keep track of models, their likelihoods, and coefficients
model_details = []

# Iterate over each column to fit an ARMA(2, 1) model
for column in df.columns:
    time_series = df[column]

    model = ARIMA(time_series, order=(2, 0, 1))

    # Fit the model
    try:
        results = model.fit()

        # Extract and store the log-likelihood
        log_likelihood = results.llf

        # Extract the ARMA coefficients
        params = results.params

        # AR coefficients may not always be in the same position, create a dict to extract them
        param_names = results.param_names
        coef_dict = dict(zip(param_names, params))

        # Store log-likelihood and coefficients in the list
        model_details.append({
            'ID': column,
            'loglik': log_likelihood,
            'AR1': coef_dict.get('ar.L1', float('nan')),  # default to nan if not found
            'AR2': coef_dict.get('ar.L2', float('nan')),
            'MA1': coef_dict.get('ma.L1', float('nan')),
            'sigma2': coef_dict.get("sigma2", float('nan')),
            'intercept': coef_dict.get("const", float("nan"))
        })

    except ValueError as e:
        print(f"Model fitting failed for column {column}: {e}")

# Convert the list of model details to a dataframe
details_df = pd.DataFrame(model_details)
details_df.to_csv("../data/pythonResults.csv", index=False)
