# Supplementary material for: Revisiting inference for ARMA models: Improved fits and superior confidence intervals
Source: PLoS One. 2025 Oct 24;20(10):e0333993. doi: 10.1371/journal.pone.0333993 (PMC12551883; doi:10.1371/journal.pone.0333993)
Supplement: S3 File — All code used to run the simulations studies used in this article and supplement, zipped into a single file. (ZIP) [file pone.0333993.s003.zip › scripts/MA1Figs.R]

library(latex2exp)
library(dplyr)
library(arima2)
library(ggplot2)
library(data.table)

sample_data <- function(data, job, n, P, Q, ...) {
  
  res <- list()
  
  coefs <- sample_ARMA_coef(
    order = c(P, Q), Mod_bounds = c(0.1, 0.9), min_inv_root_dist = 0.1
  ) |> round(digits = 2)
  
  res$ars <- coefs[grepl("^ar[[:digit:]]+", names(coefs))]
  res$mas <- coefs[grepl("^ma[[:digit:]]+", names(coefs))]
  
  res$x <- arima.sim(
    n = n,
    model = list(ma = res$mas)
  )
  
  res
}

checkImprove <- function(data, job, instance, ...) {
  
  arma2_fit <- tryCatch(
    arima2::arima(
      instance$x, order = c(0, 0, 1), SSinit = 'Rossignol2011', max_inv_root = 0.99,
      max_repeats = 10, include.mean = FALSE
    ),
    error = function(e) list(num_starts = 0, coef = c('ma1' = 0))
  )
  
  c('num_starts' = arma2_fit$num_starts, 'll_improve' = ifelse(arma2_fit$num_starts > 10, arma2_fit$all_values[arma2_fit$num_starts] - arma2_fit$all_values[1], NA_real_), "truth" = instance$mas, "est" = arma2_fit$coef)
}

get_profile <- function(model, npts) {
  results <- matrix(ncol = 2, nrow = npts)

  fit_arma <- function(fixed) {

    P <- model$arma[1]
    Q <- model$arma[2]

    arima2::arima(
      model$x, order = c(0, 0, 1), fixed = c(fixed), SSinit = 'Rossignol2011',
      max_iters = 1, include.mean = FALSE
    )$loglik
  }

  fixed_vals <- seq(-1+1e-8, 1-1e-8, length.out = npts)
  lls <- purrr::map_dbl(fixed_vals, fit_arma)
  results[, 1] <- fixed_vals
  # results[, 2] <- model$coef[2]
  results[, 2] <- lls
  colnames(results) <- c(names(model$coef), 'loglik')
  as.data.frame(results)
}

ma1_res <- readRDS("data/sim_MA1_results.rds")

ma1_improve <- ma1_res %>% 
  filter(num_starts > 10) %>% 
  filter(abs(est.ma1) < 0.95)

exp_seed <- 100000
prob_seed <- 50000

set.seed(prob_seed + pull(ma1_improve, job.id)[2] - 1)

instance <- sample_data(
  NULL, 
  pull(ma1_improve, job.id)[2], 
  pull(ma1_improve, n)[2],
  P = 0, Q = 1
)

set.seed(exp_seed + pull(ma1_improve, job.id)[2])

checkImprove(data = NULL, job = pull(ma1_improve, job.id)[2], instance = instance)

# Loop --------------------------------------------------------------------

# test_mods <- c(16, 27, 34, 49)
job_ids <- c(10463, 16385, 22383, 41307)
ggs <- list()

for (j in 1:length(test_mods)) {
  i <- job_ids[j]
  # i <- test_mods[j]
  set.seed(prob_seed + (i %% 25000) - 1)
  
  instance <- sample_data(
    NULL, 
    i, 
    pull(ma1_res, n)[i],
    P = 0, Q = 1
  )
  
  set.seed(exp_seed + i)
  
  arma2_fit <- tryCatch(
    arima2::arima(
      instance$x, order = c(0, 0, 1), SSinit = 'Rossignol2011', max_inv_root = 0.99,
      max_repeats = 10, include.mean = FALSE
    ),
    error = function(e) list(num_starts = 0)
  )
  
  # arma2_fit <- tryCatch(
  #   arima2::arima(instance$x, order = c(as.numeric(improved_results[i, 'P']), 0, as.numeric(improved_results[i, 'Q'])), SSinit = 'Rossignol2011', max_repeats = 30, fixed = c(NA_real_, instance$intercept), max_inv_root = 0.999),
  #   error = function(e) list(num_starts = -Inf)
  # )
  
  # if (arma2_fit$num_starts > 10) stop("Done!")
  
  stats1 <- stats::arima(
    instance$x,
    order = c(0, 0, 1),
    SSinit = 'Rossignol2011',
    include.mean = FALSE
  )
  
  stats2 <- stats::arima(
    instance$x,
    order = c(0, 0, 1),
    SSinit = 'Rossignol2011',
    include.mean = FALSE,
    method = 'CSS'
  )
  
  mod_prof <- get_profile(arma2_fit, 1000)
  # mod_prof <- profile(arma2_fit, which = 1, lower = -1 + 1e-8, upper = 1 - 1e-8, npts = 1000)
  
  diffs <- case_when(
    j == 1 ~ 0.9,
    j == 2 ~ 3, 
    j == 3 ~ 0.5,
    j == 4 ~ 0.5,
    TRUE ~ 2
  )
  
  df_lines <- data.frame(
    'value' = c(
      instance$mas,
      arma2_fit$coef[1],
      stats1$coef[1],
      stats2$coef[1]
    ), 
    'type1' = c('truth', 'est', 'est', 'init'),
    'type2' = c('truth', 'est1', 'est2', 'truth')
  )
  
  ggs[[j]] <-  mod_prof %>%
    filter(loglik > max(loglik) - diffs) %>%
    ggplot(aes(x = ma1, y = loglik)) +
    geom_line() +
    geom_vline(data = df_lines, aes(xintercept = value, col = type2, linetype = type1)) + 
    theme_bw() +
    labs(
      x = TeX('$\\theta_1$'),
      y = "Loglikelihood"
    ) +
    theme(plot.title = element_text(hjust = 0.5)) + 
    # Add manual legend using dummy data
    scale_linetype_manual(
      name = NULL,
      values = c(
        "truth" = "solid",
        "est" = "dashed",
        "init" = "dotted"
      ), labels = c("truth" = 'Truth', "est" = "Estimate", "init" = 'CSS')
    ) +
    scale_color_manual(
      name = NULL,
      values = c(
        "truth" = "black",
        "est1" = "blue",
        "est2" = "red"
      )
    ) +
    guides(color = 'none') + 
    theme(legend.position = 'bottom')
}

ggpubr::ggarrange(
  plotlist = ggs,
  labels = "AUTO", 
  legend = 'bottom',
  common.legend = TRUE
)
