# Supplementary material for: Revisiting inference for ARMA models: Improved fits and superior confidence intervals
Source: PLoS One. 2025 Oct 24;20(10):e0333993. doi: 10.1371/journal.pone.0333993 (PMC12551883; doi:10.1371/journal.pone.0333993)
Supplement: S3 File — All code used to run the simulations studies used in this article and supplement, zipped into a single file. (ZIP) [file pone.0333993.s003.zip › scripts/pythonComparison.R]

# Python Comparison 
# 
# In this script, we generate 100 ARMA(2, 1) datasets, each of length n=100, 
# where we know that R provides sub-optimal parameter estimates. We then 
# save these datasets to a .csv file, so that we can fit the data using 
# the ARIMA software in python. 
# 
# The dataset are saved to the file: 
#   - data/sub_fits.csv
#   
# The data are fit in python using: 
#   - scripts/armaPython.py 
#   
# The python ARMA coefficients and likelihoods are saved in the file: 
#   - data/pythonResults.csv 
# 

# Python Comparison -------------------------------------------------------

library(arima2)

set.seed(1)

# Get 5000 unique ARMA(2, 1) models. 
arma_coefs <- sample_ARMA_coef(
  order = c(2, 1), n = 5000, 
  min_inv_root_dist = 0.1, 
  Mod_bounds = c(0.1, 0.9)
)

# Get 5000 intercept values
intercepts <- rnorm(5000, sd = 5)

# Create a 100x100 matrix. Each column represents a single ARMA(2, 1) dataset 
# with n = 100
sub_fits <- matrix(nrow = 100, ncol = 100)

# A vector with likleihood values 
best_lls <- numeric(100)

# Indicator to let us know when we have found 100 datasets where R gives 
# sub-optimal parameter estimates 
which_col <- 1

for (i in 1:nrow(arma_coefs)) {
  
  # Create ARMA(2, 1) dataset 
  x <- intercepts[i] + arima.sim(
    model = list(ar = arma_coefs[i, 1:2], ma = arma_coefs[i, 3]),
    n = 100
    )

  # Fit model using our multiple restart algorithm. The first initialization
  # matches that of stats::arima. If length(mod$all_values) > 10, that means 
  # that the first initialization was sub-optimal. 

  mod <- tryCatch(
    arima2::arima(x = x, order = c(2, 0, 1), eps_tol = 0.01, max_repeats = 30),
    error = function(e) list(all_values = 0)
  )

  if (length(mod$all_values) > 30) {
    cat("data:", which_col, '\n')
    best_lls[which_col] <- mod$loglik
    sub_fits[, which_col] <- x
    which_col <- which_col + 1
  }

  # Once we have 100 datasets, stop. 
  if (which_col > 100) break
}

saveRDS(best_lls, '../data/sub_fits_lls.rds')
write.csv(sub_fits, '../data/sub_fits.csv')
