# Supplementary material for: Revisiting inference for ARMA models: Improved fits and superior confidence intervals
Source: PLoS One. 2025 Oct 24;20(10):e0333993. doi: 10.1371/journal.pone.0333993 (PMC12551883; doi:10.1371/journal.pone.0333993)
Supplement: S3 File — All code used to run the simulations studies used in this article and supplement, zipped into a single file. (ZIP) [file pone.0333993.s003.zip › scripts/sim2_AICtable_consistency.R]

# The code in this file was used to generate the data file:
# ../data/sim2_AICtable_consistency.rds.
#
# This script uses the batchtools package to submit a large number of jobs to a
# computing cluster. This enables the fast computation of a large number of
# moderately computationally expensive jobs.
#
# The computations done in this file took roughly 508 core hours to finish
# computing.
#
# Please see https://cran.r-project.org/web/packages/batchtools/vignettes/batchtools.html
# for more details on the use of batchtools.

# Set-up ------------------------------------------------------------------

library(batchtools)
library(data.table)
library(arima2)

# This run level controls how long the computations will take. RUN_LEVEL == 0
# will enable the fast compution of only a few jobs, so that this script will
# not take longer than a minute. RUN_LEVEL \neq 0 will run the actual job,
# which takes ~508 core hours to compute.
RUN_LEVEL <- 1

# Job Definition / Creation -----------------------------------------------

# Create experiment registry. This is a folder that will contain all of the
# final results, and is too large to be part of a paper submission. The
# most important information
if (RUN_LEVEL == 0) {
  reg <- makeExperimentRegistry(file.dir = 'sim2_RL0', seed = 335109,
                                packages = 'arima2')
} else {
  reg <- makeExperimentRegistry(file.dir = 'sim2', seed = 335109,
                                packages = 'arima2')
}

#' Sample ARMA Data
#'
#' A function that will sample random AR and MA coefficients as well as an
# intercept. The function will then  provide a single sample of the
# corresponding ARMA model
#
#' @param data argument that is required for batchtools experiments. Typically
#'    this would be input data that will be constant for all stochastic instances
#'    of the problem, but we don't use any constant input data in this case
#' @param job argument that is required for the batchtools experiment. This
#'    is an integer identifier that can identify the job that corresponds to the
#'    stochastic instance of this function.
#' @param n integer number of observations to draw from ARMA model
#' @param P integer number of AR parameters for ARMA model
#' @param Q integer number of MA parameters for ARMA model
#' @param ... Additional arguments required by batchtools.
#'
#' @noRd
#' @return A list containing the ARMA coefficients, and a single stochastic
#'    instance of the model.
sample_data <- function(data, job, n, P, Q, ...) {

  res <- list()

  coefs <- sample_ARMA_coef(order = c(P, Q), Mod_bounds = c(0.1, 0.9), min_inv_root_dist = 0.1)
  intercept <- rnorm(1, sd = 100)

  res$ars <- coefs[grepl("^ar[[:digit:]]+", names(coefs))]
  res$mas <- coefs[grepl("^ma[[:digit:]]+", names(coefs))]
  res$intercept <- intercept

  res$x <- intercept + arima.sim(
    n = n,
    model = list(ar = res$ars, ma = res$mas)
  )

  res
}

# Here we add the problem to the experiment. Each job will first run the code
# defined in the problem before running any algorithms that are also part of
# the experiment.
addProblem(name = 'genArimaData', fun = sample_data, seed = 784471)


#' Check Table
#'
#' This function is the only algorithm for this particular experiment. It takes
#' the stochastic instance from the problem in the experiment, and then will
#' check if the AIC table is consistent.
#'
#' @param data Argument required by the batchtools package
#' @param job integer job identifier required by the batchtools package
#' @param instance The instance represents the output of the current problem
#' @param max_iters integer maximum number of parameter initializations
#' @param max_repeats integer maximum number of repeated maximum likelihood
#'    estimates before terminating
#' @param ... additional arguments required by the batchtools package
#'
#' @return vector containing information on whether or not the AIC table was
#'    consistent, and other statistics of interest for later inference.
checkTable <- function(data, job, instance, max_iters, max_repeats, ...) {
  P <- length(instance$ars)
  Q <- length(instance$mas)

  gen_coefs <- c(instance$ars, instance$mas, 'intercept' = instance$intercept)

  # Get generating params, for analyzing relationship with roots
  truth <- stats::arima(instance$x, order = c(P, 0, Q), fixed = gen_coefs)

  inv_ar_roots <- 1 / arima2::ARMApolyroots(truth)
  inv_ma_roots <- 1 / arima2::ARMApolyroots(truth, type = 'MA')

  is_consistent <- tryCatch(
    list(
      consistent = arima2:::.checkTable(
        instance$x, 3, 3, max_iters = max_iters, max_repeats = max_repeats
      ),
      ERROR = FALSE),
    error = function(e) list(consistent = NA, ERROR = TRUE)
  )

  c(
    'consistent' = is_consistent$consistent,
    'inv_root_dist' =  min(Mod(outer(inv_ar_roots, inv_ma_roots, FUN = '-'))),
    'max_root_ar' = max(Mod(inv_ar_roots)),
    'max_root_ma' = max(Mod(inv_ma_roots))
  )
}

# Add the algorithm to the experiment
addAlgorithm(name = 'checkTable', fun = checkTable)

# Create a list of algorithmic parameters for both the problem (how data are
# generated) and the algorithm (what happens to each instance of data).
if (RUN_LEVEL == 0) {
  pdes <- list('genArimaData' = CJ(P = 1:2, Q = 1, n = c(50)))
  ades <- list('checkTable' = data.table(max_iters = c(1, 50), max_repeat = c(1, 5)))

  # Add the complete experiment to the registry
  addExperiments(prob.designs = pdes, algo.designs = ades, repls = 10)
} else {
  pdes <- list('genArimaData' = CJ(P = 1:3, Q = 1:3, n = c(50, 100, 500, 1000)))
  ades <- list('checkTable' = data.table(max_iters = c(1, 100, 100, 100), max_repeat = c(1, 10, 30, 50)))

  # Add the complete experiment to the registry
  addExperiments(prob.designs = pdes, algo.designs = ades, repls = 1000)
}


# Submit Jobs -------------------------------------------------------------

# In this section, I will submit all of the jobs to a computing cluster.
# In this case, not all jobs are created equal; jobs that involve larger
# datasets and larger values of max_repeats will take much longer. The
# goal of the next section of code is then to split jobs up in a way that
# we give most of the resources to jobs that will take longer, rather than
# jobs that will run very quickly.

job_ids <- 1:(summarizeExperiments() |> dplyr::pull(.count))
all_pars <- unwrap(getJobPars())

# These numbers were based on just running a few tests to see how long each
# would roughly take.
ids1 <- all_pars |> dplyr::filter(max_repeat == 1) |> dplyr::pull(job.id)  # 20 batches
ids2 <- all_pars |> dplyr::filter(max_repeat == 10) |> dplyr::pull(job.id)  # 250 batches
ids3 <- all_pars |> dplyr::filter(max_repeat == 30) |> dplyr::pull(job.id)  # 800 batches
ids4 <- all_pars |> dplyr::filter(max_repeat == 50) |> dplyr::pull(job.id)  # 1440 batches

if (RUN_LEVEL != 0 && length(setdiff(job_ids, c(ids1, ids2, ids3, ids4))) != 0) stop("Not all jobs are run")

# List containing information about how each jobs will be done. Here, we have
# set up out batchtools to run on a high-performance computing cluster.
resources1 <- list(account = 'ionides1', walltime = '30:00', memory = '1000m', ncpus = 1)

if (RUN_LEVEL == 0) {
  submitJobs()
} else {
  submitJobs(data.table(job.id = ids1, chunk = 1:20),   resources = resources1)
  submitJobs(data.table(job.id = ids2, chunk = 1:250),  resources = resources1)
  submitJobs(data.table(job.id = ids3, chunk = 1:800),  resources = resources1)
  submitJobs(data.table(job.id = ids4, chunk = 1:1440), resources = resources1)
}

# Load Results ------------------------------------------------------------

# waitForJobs()
#
# # Once all of the jobs have been submitted, one simply needs to wait until
# # each job completes. Once this is done, the final results can be loaded
# # as follows:
#
# results <- unwrap(reduceResultsDataTable())
# pars <- unwrap(getJobPars())
# tab <- ijoin(pars, results)
#
# if (RUN_LEVEL == 0) {
#   saveRDS(tab, '../data/sim2_AICtable_consistency_RL0.rds')
# } else {
#   saveRDS(tab, '../data/sim2_AICtable_consistency.rds')
# }
